# Supplementary material for: Surgical Treatment of Intra- and Juxtamedullary Spinal Cord Tumors: A Population Based Observational Cohort Study
Source: Front Neurol. 2019 Jul 26;10:814. doi: 10.3389/fneur.2019.00814 (PMC6676789; doi:10.3389/fneur.2019.00814)
Supplement: Supplementary file 1 [file Table_1.XLSX]

## Sheet: Master
index	sex	age	pad	WHO grade	resection grade	death	tumor relaps	Radiotherapy	Chemotherapy
1	M	55	Astrocytoma	1	GTR	-	-	yes	-
6	F	19	Dermoid	N/A	GTR	-	-	-	-
31	M	30	Ependymom (juxtamedullär)	2	GTR	-	-	-	-
32	F	41	Ependymom (juxtamedullär)	2	GTR	-	-	-	-
33	F	36	Ependymom (juxtamedullär)	2	GTR	-	-	-	-
34	M	26	Ependymom (juxtamedullär)	2	GTR	-	-	-	-
35	F	69	Ependymom (juxtamedullär)	2	GTR	-	-	-	-
36	M	46	Ependymom (juxtamedullär)	2	GTR	-	-	-	-
37	F	50	Ependymom (juxtamedullär)	2	GTR	-	-	-	-
38	F	36	Ependymom (juxtamedullär)	2	GTR	-	-	-	-
39	M	48	Ependymom (juxtamedullär)	2	GTR	-	-	-	-
87	F	39	Ependymom (juxtamedullär)	2	GTR	-	Otther intraspnal site	-	-
8	M	42	Ependymoma	2	GTR	-	-	-	-
9	F	30	Ependymoma	2	GTR	-	-	-	-
10	M	38	Ependymoma	2	GTR	-	-	-	-
11	M	45	Ependymoma	2	GTR	-	-	-	-
12	F	43	Ependymoma	2	GTR	-	-	-	-
13	F	59	Ependymoma	2	GTR	-	-	-	-
14	F	72	Ependymoma	2	GTR	yes (other)	-	-	-
15	F	51	Ependymoma	2	GTR	-	-	-	-
16	M	49	Ependymoma	2	GTR	-	-	-	-
17	M	43	Ependymoma	2	GTR	-	-	-	-
18	M	63	Ependymoma	2	GTR	-	-	-	-
19	M	51	Ependymoma	2	GTR	-	-	-	-
21	M	65	Ependymoma	2	GTR	-	-	-	-
22	M	50	Ependymoma	2	GTR	-	-	-	-
23	F	50	Ependymoma	2	GTR	-	-	-	-
24	M	37	Ependymoma	2	GTR	-	-	-	-
25	M	30	Ependymoma	2	GTR	-	-	-	-
26	M	24	Ependymoma	2	GTR	-	-	-	-
27	F	58	Ependymoma	2	GTR	-	-	-	-
28	F	45	Ependymoma	2	GTR	-	-	-	-
29	M	53	Ependymoma	2	GTR	-	-	-	-
30	M	71	Ependymoma	2	GTR	-	-	-	-
86	F	59	Ependymoma	2	GTR	-	-	-	-
88	F	66	Ependymoma	2	GTR	-	-	-	-
89	M	31	Ependymoma	2	GTR	-	-	-	-
90	M	66	Ependymoma	2	GTR	yes (other)	-	-	-
95	F	22	Ependymoma	2	GTR	-	-	-	-
43	M	42	Ependymoma (myxopapillary)	2	GTR	-	-	-	-
41	M	34	Ependymoma (myxopapillary)	1	GTR	-	-	-	-
42	M	16	Ependymoma (myxopapillary)	1	GTR	-	-	-	-
44	M	28	Ependymoma (myxopapillary)	1	GTR	-	-	-	-
45	M	40	Ependymoma (myxopapillary)	1	GTR	-	-	-	-
46	F	24	Ependymoma (myxopapillary)	1	GTR	-	-	-	-
47	M	43	Ependymoma (myxopapillary)	1	GTR	-	-	-	-
48	M	67	Ependymoma (myxopapillary)	1	GTR	-	-	-	-
49	F	41	Ependymoma (myxopapillary)	1	GTR	-	-	-	-
51	M	57	Ependymoma (myxopapillary)	1	GTR	-	-	-	-
52	M	31	Ependymoma (myxopapillary)	1	GTR	-	Otther intraspnal site	-	-
53	F	36	Ependymoma (myxopapillary)	1	GTR	-	-	-	-
54	M	37	Ependymoma (myxopapillary)	1	GTR	-	Otther intraspnal site	-	-
55	F	16	Ependymoma (myxopapillary)	1	GTR	-	-	-	-
56	M	19	Ependymoma (myxopapillary)	1	GTR	-	-	-	-
57	F	41	Ependymoma (myxopapillary)	1	GTR	-	-	-	-
58	M	52	Ependymoma (myxopapillary)	1	GTR	-	-	-	-
59	M	56	Ependymoma (myxopapillary)	1	GTR	-	-	-	-
60	M	55	Ependymoma (myxopapillary)	1	GTR	-	-	-	-
61	M	71	Ependymoma (myxopapillary)	1	GTR	-	-	-	-
62	F	40	Ependymoma (myxopapillary)	1	GTR	-	-	-	-
63	F	37	Ependymoma (myxopapillary)	1	GTR	-	-	-	-
64	F	68	Ependymoma (myxopapillary)	1	GTR	-	-	-	-
65	M	42	Ependymoma (myxopapillary)	1	GTR	-	-	-	-
85	M	59	Ependymoma (myxopapillary)	1	GTR	-	-	-	-
91	F	50	Ependymoma (myxopapillary)	1	GTR	-	-	-	-
66	F	29	Hemangioblastoma	1	GTR	-	-	-	-
67	F	29	Hemangioblastoma	1	GTR	-	-	-	-
68	F	74	Hemangioblastoma	1	GTR	-	-	-	-
69	F	73	Hemangioblastoma	1	GTR	-	-	-	-
70	M	27	Hemangioblastoma	1	GTR	-	-	-	-
71	M	63	Hemangioblastoma	1	GTR	-	-	-	-
72	M	21	Hemangioblastoma	1	GTR	-	-	-	-
74	F	42	Hemangioblastoma	1	GTR	-	-	-	-
75	F	52	Hemangioblastoma	1	GTR	-	-	-	-
76	M	70	Hemangioblastoma	1	GTR	yes (other)	-	-	-
92	F	50	Hemangioblastoma	1	GTR	-	-	-	-
79	M	35	Intramedullary tumor (inconclusive)	N/A	GTR	-	-	-	-
5	M	49	Astrocytoma	3	Partiell	-	Local progression	yes	yes
2	F	16	Astrocytoma	1	Partiell	-	-	-	-
3	M	53	Astrocytoma	1	Partiell	yes (other)	Local progression	-	yes
7	M	24	Ependymoma	2	Partiell	-	Local progression and other site	yes	-
96	M	64	Ependymoma	2	Partiell	-	Local progression	yes	-
20	M	58	Ependymoma (juxtamedullary)	2	Partiell	-	-	yes	-
50	M	34	Ependymoma (myxopapillary)	1	Partiell	-	Local progression	-	-
78	M	48	Intramedullary tumor (inconclusive)	N/A	Partiell	yes (other)	-	yes	-
80	M	35	Intramedullary tumor (inconclusive)	N/A	Partiell	-	-	yes	-
81	F	29	Lipoma	N/A	Partiell	-	-	-	-
82	M	65	Melanocytoma	N/A	Partiell	-	Local progression	-	-
83	F	57	Metastasis (adenocarcinoma)	N/A	Partiell	yes (tumor)	-	yes	yes
97	M	32	PNET	N/A	Partiell	yes (tumor)	Local progression and other site	yes	yes
84	M	57	Subependymoma	1	Partiell	-	-	-	-
4	F	16	Astrocytoma	1	Biopsy	-	N/A	-	-
93	F	45	Ependymoma	2	Biopsy	-	N/A	yes	-
94	M	58	Ependymoma (anaplastisc)	3	Biopsy	yes (tumor)	N/A	-	yes
77	M	53	Lymfoma	N/A	Biopsy	-	N/A	-	yes

## Sheet: Blad1
Sex	Age	Diagnosis	WHO grade	Resection grade	Tumor progression	Radiotherapy	Chemotherapy	Death
M	55	Astrocytoma	1	GTR	-	yes	-	-
F	19	Dermoid	-	GTR	-	-	-	-
M	30	Ependymoma (juxtamedullary)	2	GTR	-	-	-	-
F	41	Ependymoma (juxtamedullary)	2	GTR	-	-	-	-
F	36	Ependymoma (juxtamedullary)	2	GTR	-	-	-	-
M	26	Ependymoma (juxtamedullary)	2	GTR	-	-	-	-
F	69	Ependymoma (juxtamedullary)	2	GTR	-	-	-	-
M	46	Ependymoma (juxtamedullary)	2	GTR	-	-	-	-
F	50	Ependymoma (juxtamedullary)	2	GTR	-	-	-	-
F	36	Ependymoma (juxtamedullary)	2	GTR	-	-	-	-
M	48	Ependymoma (juxtamedullary)	2	GTR	-	-	-	-
F	39	Ependymoma (juxtamedullary)	2	GTR	Otther intraspnal site	-	-	-
M	42	Ependymoma	2	GTR	-	-	-	-
F	30	Ependymoma	2	GTR	-	-	-	-
M	38	Ependymoma	2	GTR	-	-	-	-
M	45	Ependymoma	2	GTR	-	-	-	-
F	43	Ependymoma	2	GTR	-	-	-	-
F	59	Ependymoma	2	GTR	-	-	-	-
F	72	Ependymoma	2	GTR	-	-	-	yes (other)
F	51	Ependymoma	2	GTR	-	-	-	-
M	49	Ependymoma	2	GTR	-	-	-	-
M	43	Ependymoma	2	GTR	-	-	-	-
M	63	Ependymoma	2	GTR	-	-	-	-
M	51	Ependymoma	2	GTR	-	-	-	-
M	65	Ependymoma	2	GTR	-	-	-	-
M	50	Ependymoma	2	GTR	-	-	-	-
F	50	Ependymoma	2	GTR	-	-	-	-
M	37	Ependymoma	2	GTR	-	-	-	-
M	30	Ependymoma	2	GTR	-	-	-	-
M	24	Ependymoma	2	GTR	-	-	-	-
F	58	Ependymoma	2	GTR	-	-	-	-
F	45	Ependymoma	2	GTR	-	-	-	-
M	53	Ependymoma	2	GTR	-	-	-	-
M	71	Ependymoma	2	GTR	-	-	-	-
F	59	Ependymoma	2	GTR	-	-	-	-
F	66	Ependymoma	2	GTR	-	-	-	-
M	31	Ependymoma	2	GTR	-	-	-	-
M	66	Ependymoma	2	GTR	-	-	-	yes (other)
F	22	Ependymoma	2	GTR	-	-	-	-
M	42	Ependymoma (myxopapillary)	2	GTR	-	-	-	-
M	34	Ependymoma (myxopapillary)	1	GTR	-	-	-	-
M	16	Ependymoma (myxopapillary)	1	GTR	-	-	-	-
M	28	Ependymoma (myxopapillary)	1	GTR	-	-	-	-
M	40	Ependymoma (myxopapillary)	1	GTR	-	-	-	-
F	24	Ependymoma (myxopapillary)	1	GTR	-	-	-	-
M	43	Ependymoma (myxopapillary)	1	GTR	-	-	-	-
M	67	Ependymoma (myxopapillary)	1	GTR	-	-	-	-
F	41	Ependymoma (myxopapillary)	1	GTR	-	-	-	-
M	57	Ependymoma (myxopapillary)	1	GTR	-	-	-	-
M	31	Ependymoma (myxopapillary)	1	GTR	Otther intraspnal site	-	-	-
F	36	Ependymoma (myxopapillary)	1	GTR	-	-	-	-
M	37	Ependymoma (myxopapillary)	1	GTR	Otther intraspnal site	-	-	-
F	16	Ependymoma (myxopapillary)	1	GTR	-	-	-	-
M	19	Ependymoma (myxopapillary)	1	GTR	-	-	-	-
F	41	Ependymoma (myxopapillary)	1	GTR	-	-	-	-
M	52	Ependymoma (myxopapillary)	1	GTR	-	-	-	-
M	56	Ependymoma (myxopapillary)	1	GTR	-	-	-	-
M	55	Ependymoma (myxopapillary)	1	GTR	-	-	-	-
M	71	Ependymoma (myxopapillary)	1	GTR	-	-	-	-
F	40	Ependymoma (myxopapillary)	1	GTR	-	-	-	-
F	37	Ependymoma (myxopapillary)	1	GTR	-	-	-	-
F	68	Ependymoma (myxopapillary)	1	GTR	-	-	-	-
M	42	Ependymoma (myxopapillary)	1	GTR	-	-	-	-
M	59	Ependymoma (myxopapillary)	1	GTR	-	-	-	-
F	50	Ependymoma (myxopapillary)	1	GTR	-	-	-	-
F	29	Hemangioblastoma	1	GTR	-	-	-	-
F	29	Hemangioblastoma	1	GTR	-	-	-	-
F	74	Hemangioblastoma	1	GTR	-	-	-	-
F	73	Hemangioblastoma	1	GTR	-	-	-	-
M	27	Hemangioblastoma	1	GTR	-	-	-	-
M	63	Hemangioblastoma	1	GTR	-	-	-	-
M	21	Hemangioblastoma	1	GTR	-	-	-	-
F	42	Hemangioblastoma	1	GTR	-	-	-	-
F	52	Hemangioblastoma	1	GTR	-	-	-	-
M	70	Hemangioblastoma	1	GTR	-	-	-	yes (other)
F	50	Hemangioblastoma	1	GTR	-	-	-	-
M	35	Intramedullary tumor (inconclusive)	-	GTR	-	-	-	-
M	49	Astrocytoma	3	Partial	Local progression	yes	yes	-
F	16	Astrocytoma	1	Partial	-	-	-	-
M	53	Astrocytoma	1	Partial	Local progression	-	yes	yes (other)
M	24	Ependymoma	2	Partial	Local progression and other site	yes	-	-
M	64	Ependymoma	2	Partial	Local progression	yes	-	-
M	58	Ependymoma (juxtamedullary)	2	Partial	-	yes	-	-
M	34	Ependymoma (myxopapillary)	1	Partial	Local progression	-	-	-
M	48	Intramedullary tumor (inconclusive)	-	Partial	-	yes	-	yes (other)
M	35	Intramedullary tumor (inconclusive)	-	Partial	-	yes	-	-
F	29	Lipoma	-	Partial	-	-	-	-
M	65	Melanocytoma	-	Partial	Local progression	-	-	-
F	57	Metastasis (adenocarcinoma)	-	Partial	-	yes	yes	yes (tumor)
M	32	PNET	-	Partial	Local progression and other site	yes	yes	yes (tumor)
M	57	Subependymoma	1	Partial	-	-	-	-
F	16	Astrocytoma	1	Biopsy	N/A	-	-	-
F	45	Ependymoma	2	Biopsy	N/A	yes	-	-
M	58	Ependymoma (anaplastisc)	3	Biopsy	N/A	-	yes	yes (tumor)
M	53	Lymfoma	-	Biopsy	N/A	-	yes	-
